# Supplementary material for: TCTP and CSN4 control cell cycle progression and development by regulating CULLIN1 neddylation in plants and animals
Source: PLoS Genet. 2019 Jan 29;15(1):e1007899. doi: 10.1371/journal.pgen.1007899 (PMC6368322; doi:10.1371/journal.pgen.1007899)
Supplement: S1 File — (XLSX) [file pgen.1007899.s011.xlsx]

## Sheet: Figure 2 rosette growth
	MEAN										Standard Error											T-Test
Rosette size
																							vs Col-0
	DAG	Col	RNAi-AtTCTP	RNAi-AtCSN4	35S::AtTCTP	35S::AtCSN4	RNAi-AtTCTP/ 35S::AtCSN4	RNAi-AtCSN4/ 35S::AtTCTP	35S::AtTCTP/ 35S::AtCSN4		DAG	Col	RNAi-AtTCTP	RNAi-AtCSN4	35S::AtTCTP	35S::AtCSN4	RNAi-AtTCTP/ 35S::AtCSN4	RNAi-AtCSN4/ 35S::AtTCTP	35S::AtTCTP/ 35S::AtCSN4			DAG	RNAi-AtTCTP	RNAi-AtCSN4	35S::AtTCTP	35S::AtCSN4	RNAi-AtTCTP/ 35S::AtCSN4	RNAi-AtCSN4/ 35S::AtTCTP	35S::AtTCTP/ 35S::AtCSN4	35S::AtTCTP vs. 35S::AtTCTP/ 35S::AtCSN4	RNAi-AtCSN4 vs RNAi-AtCSN4/ 35S::AtTCTP
	8	0.26	0	0	0.27	0.4	0	0.23	0.25		8	0.03	0	0	0.03	0.03	0	0.03	0.03			8	2.83326e-08	7.51636e-07	0.382889	0.0194378	2.83326e-08	0.297469	0.451202	0.343098	8.99063e-07
	11	0.42	0.2	0.12	0.33	0.79	0.35	0.64	0.56		11	0.05	0.04	0.02	0.03	0.09	0.05	0.05	0.05			11	0.00105114	0.000122337	0.0830509	0.000813017	0.155103	0.00284995	0.0434635	0.000753815	9.47348e-09
	14	0.69	0.2	0.22	0.48	0.91	0.48	0.74	0.73		14	0.05	0.046	0.02	0.05	0.1	0.05	0.05	0.05			14	4.63002e-09	1.13093e-07	0.00390294	0.0261518	0.00296919	0.262462	0.312021	0.00146687	9.94815e-09
	17	0.89	0.39	0.42	0.92	1.17	0.64	0.84	1.04		17	0.03	0.05	0.03	0.05	0.05	0.05	0.05	0.04			17	2.13684e-10	1.75854e-10	0.306349	2.09218e-05	8.22677e-05	0.221859	0.00259621	0.028632	1.66185e-06
	20	1.016	0.47	0.57	1.1	1.23	0.81	0.94	1.26		20	0.04	0.05	0.04	0.07	0.04	0.06	0.05	0.05			20	2.772e-10	4.69604e-08	0.124085	0.00151172	0.00394386	0.137823	0.000229167	0.0387224	2.02763e-05
	23	1.16	0.54	0.75	1.34	1.42	0.97	1.1	1.46		23	0.04	0.06	0.06	0.06	0.06	0.08	0.06	0.05			23	3.65225e-11	2.32874e-06	0.00684802	0.000478327	0.0161013	0.226186	2.41968e-05	0.0768788	0.000377359
	26	1.26	0.61	0.92	1.44	1.55	1.09	1.22	1.6		26	0.04	0.07	0.07	0.07	0.05	0.08	0.06	0.06			26	5.00759e-11	4.40823e-05	0.0121337	0.00026768	0.0267805	0.264007	1.5085e-05	0.0508023	0.00123118
	29	1.36	0.75	0.99	1.63	1.69	1.18	1.4	1.73		29	0.04	0.07	0.07	0.06	0.06	0.08	0.05	0.05			29	1.61726e-09	2.24958e-05	0.000483807	0.000117069	0.0218575	0.289543	1.99095e-06	0.0900353	2.03595e-05
	32	1.59	0.94	1.23	1.87	2.08	1.34	1.57	1.96		32	0.062	0.06	0.08	0.06	0.07	0.09	0.06	0.06			32	7.82619e-09	0.000741004	0.00172874	1.64404e-05	0.0127283	0.406096	9.19215e-05	0.179009	0.000960036
	35	1.74	1.02	1.43	2.09	2.27	1.53	1.7	2.18		35	0.07	0.06	0.08	0.09	0.11	0.11	0.05	0.07			35	5.30434e-09	0.0049154	0.00259354	0.000156963	0.0443134	0.325127	9.00768e-05	0.212103	0.00414332
	38	2.21	1.17	1.54	2.68	2.67	1.8	1.81	2.71		38	0.11	0.08	0.08	0.12	0.17	0.14	0.06	0.12			38	1.9611e-08	0.000119007	0.00437904	0.0150032	0.0120356	0.00393347	0.00241052	0.432602	0.00650948
	41	2.75	1.46	2.18	3.393	3.25	2.27	2.17	3.54		41	0.11	0.07	0.14	0.15	0.22	0.17	0.11	0.12			41	1.99638e-10	0.00256006	0.000803609	0.0148039	0.0102821	0.00068297	1.75339e-05	0.222616	0.484576
	44	3.06	1.62	2.64	3.66	3.5	2.5	2.43	3.82		44	0.13	0.1	0.14	0.17	0.22	0.17	0.14	0.16			44	5.14476e-10	0.0247372	0.00377715	0.0400729	0.00588031	0.00108512	0.000288144	0.244928	0.146146
	47	3.48	1.79	2.87	4.05	3.77	2.75	2.95	4.07		47	0.14	0.11	0.35	0.19	0.22	0.19	0.2	0.16			47	1.63674e-10	0.0341981	0.0112931	0.133983	0.00186523	0.0169166	0.00572297	0.47722	0.414445
	50	3.95	2.02	3.39	4.46	4.13	3.08	3.37	4.47		50	0.17	0.16	0.21	0.19	0.218	0.19	0.21	0.17			50	8.68096e-10	0.0271317	0.0298844	0.26816	0.000865445	0.019551	0.0210893	0.484656	0.472819
	53	4.3	2.15	3.84	4.74	4.3	3.28	3.66	4.77		53	0.17	0.17	0.22	0.24	0.222	0.23	0.25	0.17			53	1.17237e-10	0.0609608	0.0673402	0.488614	0.00043072	0.0177579	0.0342032	0.452446	0.303637
	56	4.59	2.26	4.19	5.01	4.74	3.52	3.96	5.09		56	0.2	0.17	0.25	0.243	0.187	0.23	0.27	0.21			56	2.46239e-10	0.0830078	0.0944259	0.317784	0.000598637	0.0318755	0.047962	0.395552	0.334312
	59	5.01	2.42	4.61	5.43	5.25	3.75	4.42	5.57		59	0.22	0.22	0.31	0.27	0.19	0.26	0.3	0.26			59	5.2326e-10	0.151255	0.121226	0.251962	0.000376705	0.0573727	0.0525465	0.348269	0.333223
	62	5.14	2.64	4.94	5.88	5.46	4	4.59	5.94		62	0.25	0.24	0.27	0.3	0.2	0.3	0.32	0.25			62	4.6798e-08	0.309548	0.039872	0.219671	0.00367527	0.0983321	0.02127	0.445006	0.217055
	65	5.47	2.87	4.99	6.29	5.57	4.38	4.8	6.33		65	0.26	0.25	0.29	0.37	0.21	0.3	0.33	0.28			65	6.94922e-08	0.135384	0.0524802	0.409142	0.00698442	0.067901	0.022214	0.47156	0.34335
	68	5.54	3.15	5.04	6.35	5.69	4.4	4.86	6.436		68	0.27	0.22	0.28	0.33	0.21	0.29	0.34	0.27			68	4.4671e-07	0.127679	0.0399206	0.364789	0.00566223	0.0700498	0.0176858	0.417049	0.354801

## Sheet: Figure 3 leaf growth kinematics
	Leaf Size mm2
	COL-0			RNAi-AtCSN4
DAG	MEAN	SD		MEAN	SD		p-value
3	0.05	0.0225795		0.03	0.0250486		0.188001
4	0.13	0.0466162		0.09	0.0481207		0.134535
5	0.51	0.155787		0.37	0.143976		0.0636979
6	1.09	0.117692		0.94	0.173936		0.0481912
7	2.46	0.261678		1.47	0.168661		3.87827e-08
8	3.07	0.199873		2.44	0.237407		5.9733e-06
9	4	0.617275		3.25	0.230723		0.00374506
10	5.25	0.398831		4	0.45683		4.47226e-06
11	6.08	0.495216		4.54	1.08377		0.0013495
12	7.64	1.08877		5.22	0.704734		2.60082e-05
13	7.99	0.953407		6.38	0.676843		0.000478083
14	8.05	0.709752		7.01	0.651576		0.00309685
15	8.38	0.575136		7.43	0.479693		0.000897285
16	8.39	0.610665		7.62	0.537201		0.00760456
	Number of cells
	COL-0			RNAi-AtCSN4
DAG	MEAN	SD		MEAN	SD		p-value
3	365.633	134.407		218.25	200.73		0.0719473
4	705.953	281.502		425.46	198.358		0.0201957
5	2479.23	1432.47		1585.66	831.185		0.109373
6	3148.57	575.181		2712.3	533.647		0.0957807
7	5989.23	715.207		3748.79	436.745		4.56659e-07
8	6831.74	421.325		5461.18	600.298		2.83883e-05
9	8276.71	1619.11		6649.81	652.894		0.0123589
10	9971.42	710.936		7209.49	977.788		1.7315e-06
11	10442	925.712		7872.93	1972.61		0.00260016
12	11855.6	1793.68		7977.35	1225.16		3.73673e-05
13	11854.3	1628.95		9366.81	1174		0.00118177
14	11916.2	1564.2		10160.9	1379.63		0.0160431
15	12360.8	1592.97		10510.6	1587.41		0.046711
16	12406.2	2249.77		10589.5	1259.11		0.038217
	Cell Size µm2
	COL-0			RNAi-AtCSN4
DAG	MEAN	SD		MEAN	SD		p-value
3	130.235	27.8665		169.764	52.2821		0.0537175
4	180.39	35.8356		214.599	31.33		0.0357757
5	246.926	85.3354		253.894	60.7971		0.836039
6	350.807	41.0952		349.99	27.2126		0.958825
7	411.776	26.9647		393.133	17.0932		0.0843449
8	450.436	30.5869		448.713	22.1619		0.887063
9	486.872	28.9358		490.116	33.0573		0.818044
10	526.95	25.5627		557.5	33.8485		0.0361684
11	583.633	24.707		578.787	30.9678		0.703652
12	647.134	47.2768		657.23	31.2313		0.581139
13	676.252	36.728		686.407	78.951		0.718348
14	679.816	42.9763		695.058	54.8731		0.498569
15	685.314	74.8627		718.753	95.398		0.39533
16	691.184	102.052		724.485	57.5674		0.383754
	Mitotic index
	Col-0	RNAi-AtCSN4
4	0.0678394	0.0552047
5	0.0525417	0.0502727
6	0.041023	0.0353019
7	0.0209383	0.0242729
8	0.0125121	0.019039
9	0.00786532	0.0105468
10	0.0059054	0.00535645
11	0.0042741	0.00240863
12	0.00269455	0.00381717
13	0.00130391	0.00299483
14	0.00144708	0.0033234
15	0.000489565	0.00263562

## Sheet: Figure 5e Drosophila data
clone		Area	Integrated Density (IntDen)	Normalized IntDen
GFP	mean	21838.3	3.73333e+08	100
	SD			28.15
CSN4-/-	mean	6865.03	7.73223e+07	20.71
	SD			6.92
n=5	T-test	0.00014

## Sheet: Supplementary Figure S6
	DAG	4	5	6	7	8	9	10	11	12	13	14	15
MEAN	Col-0	25.81	34.75	65.46	58.3	60.39	50.77	44.74	47.03	21.9	18.21	8.53	8.38
	RNAi-AtCSN4	13.73	31.39	41.59	49.98	49.57	42.86	26.64	16.04	27.07	32.78	32.94	17.14
	DAG	4	5	6	7	8	9	10	11	12	13	14	15
SE	Col-0	5.07	3.94	6.89	6.6	6.4	4.83	4.35	4.92	3.19	3.82	2.3	2.27
	RNAi-AtCSN4	1.95	3.37	4.05	4.89	4.66	4.24	4.24	1.99	2.11	2.81	3.18	1.68
	T-Test vs. Col-0	0.0202282	0.0998735	2.19902e-10	0.0109002	0.000242333	0.00100311	0.000280429	3.53726e-08	0.068555	0.00157635	7.94133e-07	0.00331393

## Sheet: Suppl Fig S7a. Root growth
RNAi-AtTCTP						RNAi-AtCSN4
		Days after germination						Days after germination
		5	8	11				5	8	11
root length	Col-0	8.79	24.69	37.98		root length	Col-0	5.67	14.67	22.93
	RNAi-AtTCTP	6.23	17.74	27.84			RNAi-AtCSN4	4.24	11.29	16.24
ST error	Col-0	0.35	1.37	2.21		ST error	Col-0	0.03	0.09	0.24
	RNAi-AtTCTP	0.35	1.5	2.01			RNAi-AtCSN4	0.03	0.08	0.16
T-test vs Col-0		1.22841e-06	0.0006	0.0006		T-test vs Col-0		0.00084	0.006	0.009

## Sheet: Suppl. Figure S7b. Petal growth
	Col-0				tctp-/-				RNAi-AtTCTP				35S::AtTCTP				RNAi-AtCSN4				35S::AtCSN4				35S::AtCSN4/RNAi-AtTCTP				Col-0				RNAi-AtCSN4/35S::AtTCTP				35S::AtCSN4/35S::AtTCTP
	Petal Size		Cell Size		Petal Size		Cell Size		Petal Size		Cell Size		Petal Size		Cell Size		Petal Size		Cell Size		Petal Size		Cell Size		Petal Size		Cell Size		Petal Size		Cell Size		Petal Size		Cell Size		Petal Size		Cell Size
MEAN	1.86		661.3		1.27		821.95		1.71		773.52		1.97		631.4		1.7		708.14		1.95		677.75		1.33		738.85		1.14		144.85		0.89		164.44		1.28		127.58
SD	0.18		65.56		0.37		116.24		0.13		60.83		0.19		76.58		0.27		64		0.21		82.1		0.1		77.37		0.14		17.33		0.13		16.98		0.16		32.67
						tTESTvsCOL		tTESTvsCOL		tTESTvsCOL		tTESTvsCOL		tTESTvsCOL		tTESTvsCOL		tTESTvsCOL		tTESTvsCOL		tTESTvsCOL		tTESTvsCOL		tTESTvsCOL		tTESTvsCOL						tTESTvsCOL		tTESTvsCOL		tTESTvsCOL		tTESTvsCOL
						1.40088e-09		7.37005e-08		0.00125323		9.44964e-08		0.0499219		0.143108		2.66833e-45		0.0110867		0.0962819		0.43965		1.83117e-49		0.000349231						1.43942e-11		1.69326e-06		0.000271862		0.00490618
Relative to Col-0:
MEAN	100		100		68.28		124.29		92.22		116.97		105.9		95.48		91.83		107.08		104.89		102.49		71.7		111.72		100		100		77.81		113.52		111.89		88.08
SD	9.91		9.91		19.72		17.58		7.2		9.2		10.39		11.58		14.46		9.68		11.13		12.41		5.4		11.7		12.04		11.97		11.87		11.72		13.73		22.56
